# Supplementary material for: Cross-Species Amyloid-like Features Shared by Mammalian and Clostridioides difficile Proteins
Source: Microorganisms. 2026 Apr 2;14(4):821. doi: 10.3390/microorganisms14040821 (PMC13119156; doi:10.3390/microorganisms14040821)
Supplement: Supplementary file 1 [file microorganisms-14-00821-s001.zip]

Archive with 1 entries (1 files):
- microorganisms-4228943-supplementary.pdf
